# Supplementary material for: Structure and Thermal Stability of wtRop and RM6 Proteins through All-Atom Molecular Dynamics Simulations and Experiments
Source: Int J Mol Sci. 2021 May 31;22(11):5931. doi: 10.3390/ijms22115931 (PMC8199364; doi:10.3390/ijms22115931)
Supplement: Supplementary file 1 [file ijms-22-05931-s001.zip]

Archive with 1 entries (1 files):
- ijms-1214376-supplementary.pdf
